# Supplementary material for: Comparison of Predatory Performance among Three Ladybird Species, Harmonia axyridis, Coccinella septempunctata and Hippodamia variegata, Feeding on Goji Berry Psyllid, Bactericera gobica
Source: Insects. 2023 Dec 31;15(1):19. doi: 10.3390/insects15010019 (PMC10816942; doi:10.3390/insects15010019)
Supplement: Supplementary file 1 [file insects-15-00019-s001.zip]

Archive with 1 entries (1 files):
- insects-2779639-supplementary.pdf
